# Supplementary material for: Metabolic and Proteomic Profiles Associated with Immune Responses Induced by Different Inactivated SARS-CoV-2 Vaccine Candidates
Source: Int J Mol Sci. 2022 Sep 13;23(18):10644. doi: 10.3390/ijms231810644 (PMC9503298; doi:10.3390/ijms231810644)
Supplement: Supplementary file 1 [file ijms-23-10644-s001.zip]

Archive with 1 entries (1 files):
- ijms-1874292-supplementary.pdf
